# Supplementary material for: Preliminary Findings on Low-Dose 1cp-LSD for Canine Anxiety: Exploring the Role of Owner Neuroticism and Psychopathology
Source: Vet Sci. 2025 Sep 9;12(9):872. doi: 10.3390/vetsci12090872 (PMC12474181; doi:10.3390/vetsci12090872)
Supplement: Supplementary file 1 [file vetsci-12-00872-s001.zip › Table S1.xlsx]

## Sheet: Additional file 1
	Table S1: Individual scores for each pet and owner on the scales used in the study, recorded before treatment, at the end of treatment, and at the end of the study;
	ID		Scale	Pretreatment	Posttreatment	End of study		ID		Scale	Pretreatment	Posttreatment	End of study
	001	Dog scores	SA1	22	12	14		005	Dog scores	SA	10	7.5	3
			LCAS2	38	40	39				LCAS	45	42	22
		Owner scores	Neuroticism3	2.2	1.7	1.9			Owner scores	Neuroticism	2.1	2.2	2.3
			Depression4	1.4	0.6	0.8				Depression	1.2	1.2	1.2
			Hostility4	0.6	0	0.2				Hostility	1	0.6	0
			Interpersonal sensitivity4	0.4	0.2	0.6				Interpersonal sensitivity	0.4	1.25	0
			Somatization	0.4	0.6	0.4				Somatization	2.4	0.2	1.8
			Anxiety4	1	0.6	1.2				Anxiety	2.4	1.6	1.8
			Psychoticism4	0	0	0				Psychoticism	0	0.2	0
			Obsessive-compulsion4	2.8	0.6	1.8				Obsessive-compulsion	0.8	1	1.4
			Phobia4	0	0	0				Phobia	1	0.4	0
			Paranoid ideation4	1	0.2	0.8				Paranoid ideation	0.8	0.8	0
	002	Dog scores	SA	18.5	12.5	12		006	Dog scores	SA	8	7	4.5
			LCAS	47	42	31				LCAS	32	18	3
		Owner scores	Neuroticism	3.5	3.5	3			Owner scores	Neuroticism	2.1	2.2	2.3
			Depression	2.2	3.4	1.8				Depression	1.2	1.2	1.2
			Hostility	0.2	0.4	0				Hostility	1	0.6	0
			Interpersonal sensitivity	2.2	3.8	3.4				Interpersonal sensitivity	0.4	1.25	0
			Somatization	0.4	3	2				Somatization	2.4	0.2	1.8
			Anxiety	1.6	3.6	2.2				Anxiety	2.4	1.6	1.8
			Psychoticism	0.8	1.4	1				Psychoticism	0	0.2	0
			Obsessive-compulsion	2.2	3.4	2.6				Obsessive-compulsion	0.8	1	1.4
			Phobia	0.8	2.8	1.6				Phobia	1	0.4	0
			Paranoid ideation	1	2.2	2.2				Paranoid ideation	0.8	0.8	0
	003	Dog scores	SA	18.5	11	12		007	Dog scores	SA	6	8.5	7.5
			LCAS	30	31	33				LCAS	17	32	26
		Owner scores	Neuroticism	1.6	1.3	1.3			Owner scores	Neuroticism	2.7	2.5	2.1
			Depression	0.2	0.2	0.4				Depression	0.4	0.6	0.6
			Hostility	0.2	0	0.2				Hostility	0	0	0.2
			Interpersonal sensitivity	0	0	0				Interpersonal sensitivity	0.6	0.8	0
			Somatization	0.8	0.6	1				Somatization	0.4	1.2	1.6
			Anxiety	1.6	0.333333	0				Anxiety	1.2	0.8	0.4
			Psychoticism	0	0	0				Psychoticism	0	0.4	0
			Obsessive-compulsion	1	0.6	0.6				Obsessive-compulsion	0	0.8	0.4
			Phobia	0	0	0				Phobia	0.2	0	0
			Paranoid ideation	0.2	0.2	0				Paranoid ideation	0.6	0.8	0
	004	Dog scores	SA	40	15	13		008	Dog scores	SA	33	14	16.5
			LCAS	53	16	7				LCAS	38	20	28
		Owner scores	Neuroticism	1	1	1.1			Owner scores	Neuroticism	1.6	1.4	1.2
			Depression	0	0	0.2				Depression	0	0	0
			Hostility	0	0	0				Hostility	0.2	0	0
			Interpersonal sensitivity	0	0	0				Interpersonal sensitivity	0	0	0.2
			Somatization	0	0	0.4				Somatization	0.6	0.4	0.8
			Anxiety	0	0	0				Anxiety	0.2	0.2	0.4
			Psychoticism	0	0	0				Psychoticism	0	0	0
			Obsessive-compulsion	0.6	1	1				Obsessive-compulsion	0	0	0.2
			Phobia	0	0	0				Phobia	0	0	0
			Paranoid ideation	0	0	0				Paranoid ideation	0.2	0	0
	1SA, Separation Anxiety scale (Journal of Veterinary Behavior (2006) 1:109-120).
	2LCAS, Lincoln Canine Anxiety Scale (Frontiers in Veterinary Science (2020) 7:171).
	3Subscale derived from the International Personality Item Pool (IPIP) inventory. (Personality and Individual Differences (2016) 91:40–46).
	4Each of the 9 factors derived from the Symptom Assessment-45 Questionnaire (Psicothema (2008) 20(2):290-296).
