# Supplementary material for: Preliminary Findings on Low-Dose 1cp-LSD for Canine Anxiety: Exploring the Role of Owner Neuroticism and Psychopathology
Source: Vet Sci. 2025 Sep 9;12(9):872. doi: 10.3390/vetsci12090872 (PMC12474181; doi:10.3390/vetsci12090872)
Supplement: Supplementary file 1 [file vetsci-12-00872-s001.zip › Table S2.xlsx]

## Sheet: Hoja1
	Table S2: Bivariate correlations of the difference in anxiety scores recorded after and before treatment with the administered dose and the difference in scores related to the psychological dimensions of the owners during the same period.
			∆ SA1	∆ LCAS1	∆ SA2	∆ LCAS2
	Dose3	Pearson's σ	-0.755364	-0.858233	—	—
		P value	0.0495825	0.0134457	NA	NA
	∆ Neuroticism	Pearson's σ	0.0954031	-0.448511	-0.167	-0.131
		P value	0.838775	0.312798	0.693	0.757
	∆ Depression	Pearson's σ	0.162144	-0.0984359	0.037	0.244
		P value	0.72834	0.833698	0.93	0.561
	∆ Hostility	Pearson's σ	-0.252979	-0.216654	0.707	0.785
		P value	0.584139	0.640768	0.05	0.021
	∆ Interpersonal sensitivity	Pearson's σ	0.57029	0.0289791	0.844	0.816
		P value	0.181272	0.950824	0.008	0.014
	∆ Somatization	Pearson's σ	-0.295764	0.199485	-0.602	-0.422
		P value	0.519566	0.668041	0.114	0.298
	∆ Anxiety	Pearson's σ	-0.619173	-0.482206	0.053	0.136
		P value	0.138163	0.273137	0.901	0.747
	∆ Psychoticism	Pearson's σ	0.789815	0.550077	0.422	0.525
		P value	0.0346115	0.200776	0.298	0.182
	∆ Obsessive - compulsion	Pearson's σ	0.12588	-0.188863	0.154	0.107
		P value	0.787988	0.685064	0.717	0.801
	∆ Phobia	Pearson's σ	-0.643516	-0.125604	0.303	0.519
		P value	0.118891	0.788447	0.465	0.187
	∆ Paranoid ideation	Pearson's σ	0.266063	-0.0357157	0.722	0.572
		P value	0.564133	0.939406	0.043	0.139
	Abbreviations: SA, separation anxiety; LCAS, Lincoln Canine Anxiety Scale; NA, not applicable.
	1Comparisson post treatment vs. pre treatment.
	2Comparisson end of treatment vs. post treatment.
	3Dose calculated with the DuBois formula.
